# Supplementary material for: A new species and a new series of Elatostema (Urticaceae) from south-western China
Source: PhytoKeys. 2021 Aug 3;180:65–71. doi: 10.3897/phytokeys.180.65813 (PMC8355006; doi:10.3897/phytokeys.180.65813)
Supplement: XML Treatment for Elatostema section Weddellia [file phytokeys.180.65813-treatment1.xml]

<!DOCTYPE tp:taxon-treatment
  PUBLIC "-//TaxonX//DTD Taxonomic Treatment Publishing DTD v0 20100105//EN" "tax-treatment-NSO.dtd">
<tp:taxon-treatment xmlns:tp="http://www.plazi.org/taxpub"><tp:treatment-meta><kwd-group><label>Taxon classification</label><kwd><named-content xmlns:xlink="http://www.w3.org/1999/xlink" content-type="kingdom">Plantae</named-content></kwd><kwd><named-content xmlns:xlink="http://www.w3.org/1999/xlink" content-type="order">Rosales</named-content></kwd><kwd><named-content xmlns:xlink="http://www.w3.org/1999/xlink" content-type="family">Urticaceae</named-content></kwd></kwd-group><mixed-citation publication-type="journal"><person-group><name><surname>Yin</surname><given-names>Dan-Hong</given-names></name><name><surname>Huang</surname><given-names>Teng-Fei</given-names></name><name><surname>Lu</surname><given-names>Zhen</given-names></name><name><surname>Duan</surname><given-names>Lin-Dong</given-names></name></person-group><article-title>A new species and a new series of <italic><tp:taxon-name><tp:taxon-name-part taxon-name-part-type="genus" reg="Elatostema">Elatostema</tp:taxon-name-part></tp:taxon-name></italic> (<tp:taxon-name><tp:taxon-name-part taxon-name-part-type="family">Urticaceae</tp:taxon-name-part></tp:taxon-name>) from south-western China</article-title><source>PhytoKeys</source><day>03</day><month>8</month><year>2021</year><volume>180</volume><fpage>65</fpage><lpage>71</lpage><pub-id pub-id-type="doi">10.3897/phytokeys.180.65813</pub-id></mixed-citation></tp:treatment-meta><tp:nomenclature><tp:taxon-name>
            <object-id xmlns:xlink="http://www.w3.org/1999/xlink" content-type="arpha" xlink:type="simple">ACEE23D9-9651-5C4C-B3AF-80339FD4C9D7</object-id>
            <tp:taxon-name-part taxon-name-part-type="genus" reg="Elatostema">Elatostema</tp:taxon-name-part>
            <tp:taxon-name-part taxon-name-part-type="infraspecific-rank">section</tp:taxon-name-part>
            <tp:taxon-name-part taxon-name-part-type="section" reg="Weddellia">Weddellia</tp:taxon-name-part>
            <object-id xmlns:xlink="http://www.w3.org/1999/xlink" content-type="ipni" xlink:type="simple">urn:lsid:ipni.org:names:77218851-1</object-id>
          </tp:taxon-name><tp:taxon-authority>series Xingyiensia L.D.Duan &amp; D.H.Yin, ser. nov.</tp:taxon-authority></tp:nomenclature><tp:treatment-sec sec-type="diagnosis" id="SECID0ENFAE"><title>Diagnosis.</title><p>Mid-vein impressed, margin revolute, pistillate inflorescence peduncle dichotomously branched. <bold><italic>Typus seriei</italic></bold>: <italic><tp:taxon-name><tp:taxon-name-part taxon-name-part-type="genus" reg="Elatostema">Elatostema</tp:taxon-name-part><tp:taxon-name-part taxon-name-part-type="species" reg="xingyiense">xingyiense</tp:taxon-name-part></tp:taxon-name></italic> L.D. Duan &amp; D.H. Yin.</p></tp:treatment-sec><tp:treatment-sec sec-type="Relationship" id="SECID0EKGAE"><title>Relationship.</title><p>The staminate capitula of the species is long peduncelate, as such this new series is closely related to ser. <tp:taxon-name><tp:taxon-name-part taxon-name-part-type="genus" reg="Elatostema"/><tp:taxon-name-part taxon-name-part-type="series" reg="Sublinearia">Sublinearia</tp:taxon-name-part></tp:taxon-name> W.T. Wang (<xref ref-type="bibr" rid="B6">Wang 1980</xref>). It also has similarity to ser. <tp:taxon-name><tp:taxon-name-part taxon-name-part-type="genus" reg="Elatostema"/><tp:taxon-name-part taxon-name-part-type="series" reg="Melanocarpa">Melanocarpa</tp:taxon-name-part></tp:taxon-name> W.T. Wang with its achene fawn, ovoid, longitudinally 4(-5)-ribbed and tuberculate (<xref ref-type="bibr" rid="B8">Wang 2013</xref>). However, the new series differs from these two series with regards to the following features: leaf mid-vein impressed, the margin revolute (compared to the mid-vein flat and margin flat in ser. <tp:taxon-name><tp:taxon-name-part taxon-name-part-type="genus" reg="Elatostema"/><tp:taxon-name-part taxon-name-part-type="series" reg="Melanocarpa">Melanocarpa</tp:taxon-name-part></tp:taxon-name> and ser. <tp:taxon-name><tp:taxon-name-part taxon-name-part-type="genus" reg="Elatostema"/><tp:taxon-name-part taxon-name-part-type="series" reg="Sublinearia">Sublinearia</tp:taxon-name-part></tp:taxon-name>); pistillate inflorescence peduncle dichotomously branched (compared to the peduncle not dichotomously branched in ser. <tp:taxon-name><tp:taxon-name-part taxon-name-part-type="genus" reg="Elatostema"/><tp:taxon-name-part taxon-name-part-type="series" reg="Melanocarpa">Melanocarpa</tp:taxon-name-part></tp:taxon-name> and ser. <tp:taxon-name><tp:taxon-name-part taxon-name-part-type="genus" reg="Elatostema"/><tp:taxon-name-part taxon-name-part-type="series" reg="Sublinearia">Sublinearia</tp:taxon-name-part></tp:taxon-name>) (Table <xref ref-type="table" rid="T1">1</xref>).</p></tp:treatment-sec><tp:treatment-sec><!--Section generated to contain objects referenced in tp:taxon-treatment.--><table-wrap id="T1" position="float" orientation="portrait"><label>Table 1.</label><caption><p>Morphological comparison between <italic><tp:taxon-name><tp:taxon-name-part taxon-name-part-type="genus" reg="Elatostema">E.</tp:taxon-name-part><tp:taxon-name-part taxon-name-part-type="species" reg="xingyiense">xingyiense</tp:taxon-name-part></tp:taxon-name></italic>, <italic><tp:taxon-name><tp:taxon-name-part taxon-name-part-type="genus" reg="Elatostema">E.</tp:taxon-name-part><tp:taxon-name-part taxon-name-part-type="species" reg="melanocarpum">melanocarpum</tp:taxon-name-part></tp:taxon-name></italic>, <italic><tp:taxon-name><tp:taxon-name-part taxon-name-part-type="genus" reg="Elatostema">E.</tp:taxon-name-part><tp:taxon-name-part taxon-name-part-type="species" reg="sublineare">sublineare</tp:taxon-name-part></tp:taxon-name></italic>, <italic><tp:taxon-name><tp:taxon-name-part taxon-name-part-type="genus" reg="Elatostema">E.</tp:taxon-name-part><tp:taxon-name-part taxon-name-part-type="species" reg="obscurinerve">obscurinerve</tp:taxon-name-part></tp:taxon-name></italic>, <italic><tp:taxon-name><tp:taxon-name-part taxon-name-part-type="genus" reg="Elatostema">E.</tp:taxon-name-part><tp:taxon-name-part taxon-name-part-type="species" reg="langicuspe">langicuspe</tp:taxon-name-part></tp:taxon-name></italic> and <italic><tp:taxon-name><tp:taxon-name-part taxon-name-part-type="genus" reg="Elatostema">E.</tp:taxon-name-part><tp:taxon-name-part taxon-name-part-type="species" reg="youyangense">youyangense</tp:taxon-name-part></tp:taxon-name></italic>.</p></caption><table id="TID0EQKAE" rules="all"><tbody><tr><th rowspan="1" colspan="1"/><th rowspan="1" colspan="1">
                <italic><tp:taxon-name>
                    <tp:taxon-name-part taxon-name-part-type="genus" reg="Elatostema">E.</tp:taxon-name-part>
                    <tp:taxon-name-part taxon-name-part-type="species" reg="xingyiense">xingyiense</tp:taxon-name-part>
                  </tp:taxon-name></italic>
              </th><th rowspan="1" colspan="1">
                <italic><tp:taxon-name>
                    <tp:taxon-name-part taxon-name-part-type="genus" reg="Elatostema">E.</tp:taxon-name-part>
                    <tp:taxon-name-part taxon-name-part-type="species" reg="melanocarpum">melanocarpum</tp:taxon-name-part>
                  </tp:taxon-name></italic>
              </th><th rowspan="1" colspan="1">
                <italic><tp:taxon-name>
                    <tp:taxon-name-part taxon-name-part-type="genus" reg="Elatostema">E.</tp:taxon-name-part>
                    <tp:taxon-name-part taxon-name-part-type="species" reg="sublineare">sublineare</tp:taxon-name-part>
                  </tp:taxon-name></italic>
              </th><th rowspan="1" colspan="1">
                <italic><tp:taxon-name>
                    <tp:taxon-name-part taxon-name-part-type="genus" reg="Elatostema">E.</tp:taxon-name-part>
                    <tp:taxon-name-part taxon-name-part-type="species" reg="obscurinerve">obscurinerve</tp:taxon-name-part>
                  </tp:taxon-name></italic>
              </th><th rowspan="1" colspan="1">
                <italic><tp:taxon-name>
                    <tp:taxon-name-part taxon-name-part-type="genus" reg="Elatostema">E.</tp:taxon-name-part>
                    <tp:taxon-name-part taxon-name-part-type="species" reg="langicuspe">langicuspe</tp:taxon-name-part>
                  </tp:taxon-name></italic>
              </th><th rowspan="1" colspan="1">
                <italic><tp:taxon-name>
                    <tp:taxon-name-part taxon-name-part-type="genus" reg="Elatostema">E.</tp:taxon-name-part>
                    <tp:taxon-name-part taxon-name-part-type="species" reg="youyangense">youyangense</tp:taxon-name-part>
                  </tp:taxon-name></italic>
              </th></tr><tr><td rowspan="1" colspan="1">Leaf Veins</td><td rowspan="1" colspan="1">Mid-vein impressed, margin revolute</td><td rowspan="1" colspan="1">Mid-vein flat, margin flat</td><td rowspan="1" colspan="1">Mid-vein flat, margin flat</td><td rowspan="1" colspan="1">Mid-vein flat, margin flat</td><td rowspan="1" colspan="1">Mid-vein flat, margin flat</td><td rowspan="1" colspan="1">Mid-vein flat, margin flat</td></tr><tr><td rowspan="1" colspan="1">Male inflorescences</td><td rowspan="1" colspan="1">Peduncles 4–20 mm long, dichotomously branched, receptacles cochleariform to oblong, ca. 2–3 mm long, ca. 1–2 mm wide</td><td rowspan="1" colspan="1">Unknown</td><td rowspan="1" colspan="1">Peduncles 6–10 mm long, single, receptacles<break/> inconspicuous</td><td rowspan="1" colspan="1">Peduncles 3.5–9.0 mm long, single, receptacles inconspicuous</td><td rowspan="1" colspan="1">Peduncles 15–23 mm long, single, receptacles inconspicuous</td><td rowspan="1" colspan="1">Peduncles 15–23 mm long, single, receptacles tiny</td></tr><tr><td rowspan="1" colspan="1">Female inflorescences</td><td rowspan="1" colspan="1">Peduncles 1.0–1.5 mm long, receptacle papilionaceous or elliptic, bipartite, margin indehiscent or lobed, 1.5–6.5 mm long, 1.5–5.4 mm wide, bracts numerous, linear-lanceolate, abaxially puberulent, margin ciliate</td><td rowspan="1" colspan="1">Peduncles 1.0–1.5 mm long, receptacle conspicuous or inconspicuous, elliptic, 6 mm long, 3 mm wide, bracts ca. 10, triangular or narrow-triangular, 1.5 mm long, 0.7–3.0 mm wide, ciliolate, abaxially strigulose</td><td rowspan="1" colspan="1">Peduncles 1.0–3.5 mm long, receptacle sub-rectangular, 5–7 mm long, indehiscent or bisected. Bracts 50 or more, triangular or narrow-triangular, 0.8–1.2 mm long, densely ciliate.</td><td rowspan="1" colspan="1">Peduncles 0.7 mm long, receptacle sub-rectangular, ca. 1.5 mm long and broad. Bracts ca. 17, 2-seriate, broad-ovoid to ovoid, 0.6–1.2 mm long, female flower sessile, ovary ellipsoidal.</td><td rowspan="1" colspan="1">Inflorescence sessile. Receptacle sub-orbicular, 1 mm in diam. Bracts 6, narrow-ovoid, 2.5 mm long</td><td rowspan="1" colspan="1">Peduncles short and robust, receptacle small. Bracts 8, broad-ovoid, 0.2–0.4 mm long. Bracts missing, ovary subglobose, 0.15 mm long.</td></tr><tr><td rowspan="1" colspan="1">Achenes</td><td rowspan="1" colspan="1">Sessile, ovoid, ca. 0.35–0.40 mm long, longitudinally 4(–5)-ribbed and tuberculate</td><td rowspan="1" colspan="1">Pedicel short, narrow-ovoid, 1.0–1.5 mm long, densely tuberculate, so metimes with numerous short lines.</td><td rowspan="1" colspan="1">Pedicel short, elliptic-ovate, 0.6–0.8 mm long, longitudinally 8-ribbed</td><td rowspan="1" colspan="1">Unknown</td><td rowspan="1" colspan="1">Unknown</td><td rowspan="1" colspan="1">Unknown</td></tr><tr><td rowspan="1" colspan="1">Tepals</td><td rowspan="1" colspan="1">Absent</td><td rowspan="1" colspan="1">Ca. 1 mm long</td><td rowspan="1" colspan="1">Absent</td><td rowspan="1" colspan="1">Absent</td><td rowspan="1" colspan="1">Absent</td><td rowspan="1" colspan="1">Absent</td></tr></tbody></table></table-wrap></tp:treatment-sec><ref-list><ref id="B6"><mixed-citation xmlns:xlink="http://www.w3.org/1999/xlink" xlink:type="simple"><person-group><name name-style="western"><surname>Wang</surname><given-names>WT</given-names></name></person-group> (<year>1980</year>) <article-title>Classificatio specierum sinicarum <italic><tp:taxon-name><tp:taxon-name-part taxon-name-part-type="genus">Elatostematis</tp:taxon-name-part></tp:taxon-name></italic> (<tp:taxon-name><tp:taxon-name-part taxon-name-part-type="family">Urticaceae</tp:taxon-name-part></tp:taxon-name>).</article-title><source>Bulletin of Botanical Laboratory of North-Eastern Forestry Institute</source><volume>7</volume>: <fpage>1</fpage>–<lpage>96</lpage>. <ext-link xlink:type="simple" ext-link-type="uri" xlink:href="https://kns.cnki.net/kcms/detail/detail.aspx?dbcode=CJFD%26dbname=CJFD7984%26filename=MBZW198002000%26v=7OWzEuHRbOu%25mmd2BLQz9iy12OflJtAMh8Xq2RSh39nxP06zEhlhEvtIZBT4ZYl1dmTuK">https://kns.cnki.net/kcms/detail/detail.aspx?dbcode=CJFD&amp;dbname=CJFD7984&amp;filename=MBZW198002000&amp;v=7OWzEuHRbOu%25mmd2BLQz9iy12OflJtAMh8Xq2RSh39nxP06zEhlhEvtIZBT4ZYl1dmTuK</ext-link></mixed-citation></ref><ref id="B8"><mixed-citation xmlns:xlink="http://www.w3.org/1999/xlink" xlink:type="simple"><person-group><name name-style="western"><surname>Wang</surname><given-names>WT</given-names></name></person-group> (<year>2013</year>) <article-title>Five new series, eleven new species, and one new variety of <italic><tp:taxon-name><tp:taxon-name-part taxon-name-part-type="genus">Elatostema</tp:taxon-name-part></tp:taxon-name></italic> (<tp:taxon-name><tp:taxon-name-part taxon-name-part-type="family">Urticaceae</tp:taxon-name-part></tp:taxon-name>) from China.</article-title><source>Journal of Systematics and Evolution</source><volume>51</volume>(<issue>2</issue>): <fpage>225</fpage>–<lpage>228</lpage>. <ext-link xlink:type="simple" ext-link-type="doi" xlink:href="10.1111/jse.12008_3">https://doi.org/10.1111/jse.12008_3</ext-link></mixed-citation></ref></ref-list></tp:taxon-treatment>
