# Supplementary material for: A new species and a new series of Elatostema (Urticaceae) from south-western China
Source: PhytoKeys. 2021 Aug 3;180:65–71. doi: 10.3897/phytokeys.180.65813 (PMC8355006; doi:10.3897/phytokeys.180.65813)
Supplement: XML Treatment for Elatostema xingyiense [file phytokeys.180.65813-treatment2.xml]

<!DOCTYPE tp:taxon-treatment
  PUBLIC "-//TaxonX//DTD Taxonomic Treatment Publishing DTD v0 20100105//EN" "tax-treatment-NSO.dtd">
<tp:taxon-treatment xmlns:tp="http://www.plazi.org/taxpub"><tp:treatment-meta><kwd-group><label>Taxon classification</label><kwd><named-content xmlns:xlink="http://www.w3.org/1999/xlink" content-type="kingdom">Plantae</named-content></kwd><kwd><named-content xmlns:xlink="http://www.w3.org/1999/xlink" content-type="order">Rosales</named-content></kwd><kwd><named-content xmlns:xlink="http://www.w3.org/1999/xlink" content-type="family">Urticaceae</named-content></kwd></kwd-group><mixed-citation publication-type="journal"><person-group><name><surname>Yin</surname><given-names>Dan-Hong</given-names></name><name><surname>Huang</surname><given-names>Teng-Fei</given-names></name><name><surname>Lu</surname><given-names>Zhen</given-names></name><name><surname>Duan</surname><given-names>Lin-Dong</given-names></name></person-group><article-title>A new species and a new series of <italic><tp:taxon-name><tp:taxon-name-part taxon-name-part-type="genus" reg="Elatostema">Elatostema</tp:taxon-name-part></tp:taxon-name></italic> (<tp:taxon-name><tp:taxon-name-part taxon-name-part-type="family">Urticaceae</tp:taxon-name-part></tp:taxon-name>) from south-western China</article-title><source>PhytoKeys</source><day>03</day><month>8</month><year>2021</year><volume>180</volume><fpage>65</fpage><lpage>71</lpage><pub-id pub-id-type="doi">10.3897/phytokeys.180.65813</pub-id></mixed-citation></tp:treatment-meta><tp:nomenclature><tp:taxon-name>
            <object-id xmlns:xlink="http://www.w3.org/1999/xlink" content-type="arpha" xlink:type="simple">202E2B8F-F660-5CF8-A58F-C5705FE355F8</object-id>
            <tp:taxon-name-part taxon-name-part-type="genus" reg="Elatostema">Elatostema</tp:taxon-name-part>
            <tp:taxon-name-part taxon-name-part-type="species" reg="xingyiense">xingyiense</tp:taxon-name-part>
            <object-id xmlns:xlink="http://www.w3.org/1999/xlink" content-type="ipni" xlink:type="simple">urn:lsid:ipni.org:names:77218852-1</object-id>
          </tp:taxon-name><tp:taxon-authority>L.D. Duan &amp; D.H. Yin, sp. nov.</tp:taxon-authority><xref ref-type="fig" rid="F1">Fig. 1</xref></tp:nomenclature><tp:treatment-sec sec-type="material" id="SECID0EHKAE"><title>Type.</title><p>China Guizhou: Xingyi City, Maling River Canyon Scenic Area, adarces and walls in the valley floor of middle mountains, <named-content xmlns:xlink="http://www.w3.org/1999/xlink" content-type="dwc:verbatimCoordinates" xlink:type="simple"><named-content content-type="geo-json" specific-use="{&#34;type&#34;:&#34;Point&#34;,&#34;coordinates&#34;:[104.955575,25.166111]}" id="NCID0EQKAE" xlink:type="simple">25°09'58.00"N, 104°57'20.07"E</named-content></named-content>, 1110 m alt., 8 February 2019, <italic>Lin-Dong Duan &amp; Zhen Lu</italic>, <italic>6118</italic> (<bold><italic>holotype</italic></bold>: HUSY!, <bold><italic>isotype</italic></bold> HNNU!, PE!, HUSY!).</p></tp:treatment-sec><tp:treatment-sec sec-type="Relationship" id="SECID0E6KAE"><title>Relationship.</title><p>This new species is closely related and similar to <italic><tp:taxon-name><tp:taxon-name-part taxon-name-part-type="genus" reg="Elatostema">Elatostema</tp:taxon-name-part><tp:taxon-name-part taxon-name-part-type="species" reg="melanocarpum">melanocarpum</tp:taxon-name-part></tp:taxon-name></italic> (<xref ref-type="bibr" rid="B8">Wang 2013</xref>), <italic><tp:taxon-name><tp:taxon-name-part taxon-name-part-type="genus" reg="Elatostema">Elatostema</tp:taxon-name-part><tp:taxon-name-part taxon-name-part-type="species" reg="sublineare">sublineare</tp:taxon-name-part></tp:taxon-name></italic> (<xref ref-type="bibr" rid="B6">Wang 1980</xref>), <italic><tp:taxon-name><tp:taxon-name-part taxon-name-part-type="genus" reg="Elatostema">Elatostema</tp:taxon-name-part><tp:taxon-name-part taxon-name-part-type="species" reg="obscurinerve">obscurinerve</tp:taxon-name-part></tp:taxon-name></italic> (<xref ref-type="bibr" rid="B6">Wang 1980</xref>), <italic><tp:taxon-name><tp:taxon-name-part taxon-name-part-type="genus" reg="Elatostema">Elatostema</tp:taxon-name-part><tp:taxon-name-part taxon-name-part-type="species" reg="langicuspe">langicuspe</tp:taxon-name-part></tp:taxon-name></italic> (<xref ref-type="bibr" rid="B8">Wang 2013</xref>) and <italic><tp:taxon-name><tp:taxon-name-part taxon-name-part-type="genus" reg="Elatostema">Elatostema</tp:taxon-name-part><tp:taxon-name-part taxon-name-part-type="species" reg="youyangense">youyangense</tp:taxon-name-part></tp:taxon-name></italic> (<xref ref-type="bibr" rid="B7">Wang 1984</xref>). This new species is visibly distinguished by a combination of characters: leaf mid-vein impressed, leaf margin revolute (mid-vein flat, margin flat in the other five species); pistillate inflorescence peduncle dichotomously branched (not branched in the other five species) (Table <xref ref-type="table" rid="T1">1</xref>).</p></tp:treatment-sec><tp:treatment-sec sec-type="description" id="SECID0EUNAE"><title>Description.</title><p>Herbs perennial. Young stems ca. 16–30 cm tall, glabrous, purple, simple, with 3–4 leaves. Leaves sub-sessile, glabrous; blades thin-papery, adaxially green, abaxially purple, obliquely long elliptic, lanceolate-elliptic or ovate-elliptic, 4.0–12.5 cm long, 1.2–3.7 cm wide; apex caudate-acuminate (acumens entire); base sub-orbicular to broad-cuneate at broad side and cuneate at narrow side; margins below mid-leaf entire, above mid-leaf crenate, revolute; venation pinnate, with 3–5 pairs of lateral nerves; cystoliths conspicuous, dense, bacilliform, 0.08–0.16 mm long; stipules subulate, 1.0–1.5 mm long. Mature stems ca. 25–45 cm tall, glabrous, simple or sometimes branched, with female inflorescences near apex with 3–5 leaves. Leaves sub-sessile or shortly petiole, 0.2–4.0 mm long, glabrous; blades papery, obliquely long elliptic, obliquely elliptic to obovate-elliptic, 15–16 cm long, 2.5–6.0 cm wide, apex caudate-acuminate, base broadly cuneate at broad side and cuneate at narrow side; margin below mid-leaf entire, above mid-leaf crenate, margin notably revolute; both surfaces glabrous; venation pinnate, with 4–7 pairs of lateral nerves, adaxially mid-vein impressed, lateral vein impressed near mid-vein, abaxially mid-vein and lateral vein notably ridged, cystoliths conspicuous the same as caulicles. Monoecious, male inflorescence axillary on young stems, female inflorescence axillary on mature stems. Staminate capitula singly axillary, peduncles round, glabrous, 4–20 mm long, apex dichotomously branched, branches 0.5–2.0 mm long, nearly glabrous, capitulum above each secondary peduncle, 3.6–4.8 mm long, 3.6–4.0 mm wide, receptacle cochleariform to oblong, ca. 2–3 mm long, ca. 1–2 mm wide and receptacle 1(–2)-lobed when oblong, glabrous, unilateral bract 3–5 (3 when receptacle is cochleariform, 5 when receptacle is oblong), oval to narrow triangular, 2.0–2.5 mm long, 0.6–2.3 mm wide; apical bract abaxial surface longitudinally 1(–3)-ribbed, ca. 1–2 mm long, abaxial surface nearly glabrous; lateral bract longitudinally 1-ribbed, ca. 1 mm long, abaxial surface nearly glabrous or puberulent, bracteoles few, membranous, semi-hyaline, white, lanceolate; abaxially puberulent with cystolith, margin ciliate, ca. 3 mm long. Staminate flowers peduncles glabrous, 3 mm long; tepals 5, oval, 3 mm long, base connate, glabrous, apex corniculate on 2–3 tepals; stamens 5. Pistillate capitula singly axillary, papilionaceous to quadrangular, 2–8 mm long, 2.0–6.5 mm wide; peduncles 1.0–1.5 mm long, flowers numerous, receptacle papilionaceous or elliptic, bipartite, margin indehiscent or lobed, 1.5–6.5 mm long, 1.5–5.4 mm wide, bracts numerous, linear-lanceolate, black, abaxially puberulent, margin ciliate; bracteoles numerous, linear-lanceolate, black, 1.0–2.6 mm long, abaxially puberulent, margin ciliate. Pistillate flowers sessile, tepals absent, ovary ovoid, stigma penicillate. Achenes brownish, ovoid, ca. 0.35–0.40 mm long, longitudinally 4(–5)-ribbed, tuberculate.</p><fig id="F1" position="float" orientation="portrait"><object-id xmlns:xlink="http://www.w3.org/1999/xlink" content-type="doi" xlink:type="simple">10.3897/phytokeys.180.65813.figure1</object-id><object-id xmlns:xlink="http://www.w3.org/1999/xlink" content-type="arpha" xlink:type="simple">D58E160F-277C-5668-9C84-2F9C7513C838</object-id><label>Figure 1.</label><caption><p><italic><tp:taxon-name><tp:taxon-name-part taxon-name-part-type="genus" reg="Elatostema">Elatostema</tp:taxon-name-part><tp:taxon-name-part taxon-name-part-type="species" reg="xingyiense">xingyiense</tp:taxon-name-part></tp:taxon-name></italic> L.D. Duan &amp; D.H.Yin <bold>A</bold> habit <bold>B</bold> male flower <bold>C</bold> male inflorescence in fresh specimen <bold>D</bold> male inflorescence <bold>E</bold> male inflorescence and secondary peduncle <bold>F</bold> female inflorescence in fresh specimen <bold>G</bold> female inflorescence <bold>H</bold> blades in fresh specimen <bold>I</bold> bract longitudinally 3-ribbed. Photos: Lin-Dong Duan and Dan–Hong Yin.</p></caption><graphic xmlns:xlink="http://www.w3.org/1999/xlink" xlink:href="phytokeys-180-065-g001.jpg" position="float" orientation="portrait" xlink:type="simple" id="oo_573970.jpg"><uri content-type="original_file" xlink:type="simple">https://binary.pensoft.net/fig/573970</uri></graphic></fig></tp:treatment-sec><tp:treatment-sec sec-type="phenology" id="SECID0EDPAE"><title>Phenology.</title><p>During our field trips, plants were observed in full bloom and without fruits on 10 February 2019, then flowers and fruits on 9 April 2019. The flowering in February to April, fruiting in March to May can be expected.</p></tp:treatment-sec><tp:treatment-sec sec-type="habitat" id="SECID0EIPAE"><title>Habitat.</title><p>The new species grows on limestone in the valley floor of middle mountains, Maling River Canyon Scenic Area, Xingyi City, Guizhou Province, south-western China.</p></tp:treatment-sec><tp:treatment-sec sec-type="distribution" id="SECID0ENPAE"><title>Distribution.</title><p><italic><tp:taxon-name><tp:taxon-name-part taxon-name-part-type="genus" reg="Elatostema">Elatostema</tp:taxon-name-part><tp:taxon-name-part taxon-name-part-type="species" reg="xingyiense">xingyiense</tp:taxon-name-part></tp:taxon-name></italic> is only known from one locality in Maling River Canyon Scenic Area, Xingyi City, Guizhou Province, south-western China.</p></tp:treatment-sec><tp:treatment-sec sec-type="etymology" id="SECID0E5PAE"><title>Etymology.</title><p>The new species was named after its type locality, Xingyi City, Guizhou Province, China.</p></tp:treatment-sec><tp:treatment-sec sec-type="Vernacular name" id="SECID0EDQAE"><title>Vernacular name.</title><p>兴义楼梯草(Xīng yì lóu tī cǎo) is Chinese Pinyin for <italic><tp:taxon-name><tp:taxon-name-part taxon-name-part-type="genus" reg="Elatostema">Elatostema</tp:taxon-name-part><tp:taxon-name-part taxon-name-part-type="species" reg="xingyiense">xingyiense</tp:taxon-name-part></tp:taxon-name></italic>, the first two characters are the place name of Xingyi City, the last three characters are the Chinese name for <italic><tp:taxon-name><tp:taxon-name-part taxon-name-part-type="genus" reg="Elatostema">Elatostema</tp:taxon-name-part></tp:taxon-name></italic>.</p></tp:treatment-sec><tp:treatment-sec sec-type="conservation status" id="SECID0E2QAE"><title>Conservation status.</title><p><italic><tp:taxon-name><tp:taxon-name-part taxon-name-part-type="genus" reg="Elatostema">Elatostema</tp:taxon-name-part><tp:taxon-name-part taxon-name-part-type="species" reg="xingyiense">xingyiense</tp:taxon-name-part></tp:taxon-name></italic> is only known from one collection with about 1000 individuals in Maling River Canyon Scenic Area, Xingyi City, Guizhou Province, south-western China (ca. 74 km<sup>2</sup>). This species is under threat because of its fragmented habitat and there is tourism in the type location, Maling River Canyon Scenic Area. It is only in one small area of less than 100 km<sup>2</sup> and has threats from anthropogenic factors. We suggest that <italic><tp:taxon-name><tp:taxon-name-part taxon-name-part-type="genus" reg="Elatostema">E.</tp:taxon-name-part><tp:taxon-name-part taxon-name-part-type="species" reg="xingyiense">xingyiense</tp:taxon-name-part></tp:taxon-name></italic> should be considered as “Endangered” (EN) according to the IUCN Red List Categories and Criteria (<xref ref-type="bibr" rid="B4">IUCN 2019</xref>).</p></tp:treatment-sec><tp:treatment-sec><!--Section generated to contain objects referenced in tp:taxon-treatment.--><table-wrap id="T1" position="float" orientation="portrait"><label>Table 1.</label><caption><p>Morphological comparison between <italic><tp:taxon-name><tp:taxon-name-part taxon-name-part-type="genus" reg="Elatostema">E.</tp:taxon-name-part><tp:taxon-name-part taxon-name-part-type="species" reg="xingyiense">xingyiense</tp:taxon-name-part></tp:taxon-name></italic>, <italic><tp:taxon-name><tp:taxon-name-part taxon-name-part-type="genus" reg="Elatostema">E.</tp:taxon-name-part><tp:taxon-name-part taxon-name-part-type="species" reg="melanocarpum">melanocarpum</tp:taxon-name-part></tp:taxon-name></italic>, <italic><tp:taxon-name><tp:taxon-name-part taxon-name-part-type="genus" reg="Elatostema">E.</tp:taxon-name-part><tp:taxon-name-part taxon-name-part-type="species" reg="sublineare">sublineare</tp:taxon-name-part></tp:taxon-name></italic>, <italic><tp:taxon-name><tp:taxon-name-part taxon-name-part-type="genus" reg="Elatostema">E.</tp:taxon-name-part><tp:taxon-name-part taxon-name-part-type="species" reg="obscurinerve">obscurinerve</tp:taxon-name-part></tp:taxon-name></italic>, <italic><tp:taxon-name><tp:taxon-name-part taxon-name-part-type="genus" reg="Elatostema">E.</tp:taxon-name-part><tp:taxon-name-part taxon-name-part-type="species" reg="langicuspe">langicuspe</tp:taxon-name-part></tp:taxon-name></italic> and <italic><tp:taxon-name><tp:taxon-name-part taxon-name-part-type="genus" reg="Elatostema">E.</tp:taxon-name-part><tp:taxon-name-part taxon-name-part-type="species" reg="youyangense">youyangense</tp:taxon-name-part></tp:taxon-name></italic>.</p></caption><table id="TID0EQKAE" rules="all"><tbody><tr><th rowspan="1" colspan="1"/><th rowspan="1" colspan="1">
                <italic><tp:taxon-name>
                    <tp:taxon-name-part taxon-name-part-type="genus" reg="Elatostema">E.</tp:taxon-name-part>
                    <tp:taxon-name-part taxon-name-part-type="species" reg="xingyiense">xingyiense</tp:taxon-name-part>
                  </tp:taxon-name></italic>
              </th><th rowspan="1" colspan="1">
                <italic><tp:taxon-name>
                    <tp:taxon-name-part taxon-name-part-type="genus" reg="Elatostema">E.</tp:taxon-name-part>
                    <tp:taxon-name-part taxon-name-part-type="species" reg="melanocarpum">melanocarpum</tp:taxon-name-part>
                  </tp:taxon-name></italic>
              </th><th rowspan="1" colspan="1">
                <italic><tp:taxon-name>
                    <tp:taxon-name-part taxon-name-part-type="genus" reg="Elatostema">E.</tp:taxon-name-part>
                    <tp:taxon-name-part taxon-name-part-type="species" reg="sublineare">sublineare</tp:taxon-name-part>
                  </tp:taxon-name></italic>
              </th><th rowspan="1" colspan="1">
                <italic><tp:taxon-name>
                    <tp:taxon-name-part taxon-name-part-type="genus" reg="Elatostema">E.</tp:taxon-name-part>
                    <tp:taxon-name-part taxon-name-part-type="species" reg="obscurinerve">obscurinerve</tp:taxon-name-part>
                  </tp:taxon-name></italic>
              </th><th rowspan="1" colspan="1">
                <italic><tp:taxon-name>
                    <tp:taxon-name-part taxon-name-part-type="genus" reg="Elatostema">E.</tp:taxon-name-part>
                    <tp:taxon-name-part taxon-name-part-type="species" reg="langicuspe">langicuspe</tp:taxon-name-part>
                  </tp:taxon-name></italic>
              </th><th rowspan="1" colspan="1">
                <italic><tp:taxon-name>
                    <tp:taxon-name-part taxon-name-part-type="genus" reg="Elatostema">E.</tp:taxon-name-part>
                    <tp:taxon-name-part taxon-name-part-type="species" reg="youyangense">youyangense</tp:taxon-name-part>
                  </tp:taxon-name></italic>
              </th></tr><tr><td rowspan="1" colspan="1">Leaf Veins</td><td rowspan="1" colspan="1">Mid-vein impressed, margin revolute</td><td rowspan="1" colspan="1">Mid-vein flat, margin flat</td><td rowspan="1" colspan="1">Mid-vein flat, margin flat</td><td rowspan="1" colspan="1">Mid-vein flat, margin flat</td><td rowspan="1" colspan="1">Mid-vein flat, margin flat</td><td rowspan="1" colspan="1">Mid-vein flat, margin flat</td></tr><tr><td rowspan="1" colspan="1">Male inflorescences</td><td rowspan="1" colspan="1">Peduncles 4–20 mm long, dichotomously branched, receptacles cochleariform to oblong, ca. 2–3 mm long, ca. 1–2 mm wide</td><td rowspan="1" colspan="1">Unknown</td><td rowspan="1" colspan="1">Peduncles 6–10 mm long, single, receptacles<break/> inconspicuous</td><td rowspan="1" colspan="1">Peduncles 3.5–9.0 mm long, single, receptacles inconspicuous</td><td rowspan="1" colspan="1">Peduncles 15–23 mm long, single, receptacles inconspicuous</td><td rowspan="1" colspan="1">Peduncles 15–23 mm long, single, receptacles tiny</td></tr><tr><td rowspan="1" colspan="1">Female inflorescences</td><td rowspan="1" colspan="1">Peduncles 1.0–1.5 mm long, receptacle papilionaceous or elliptic, bipartite, margin indehiscent or lobed, 1.5–6.5 mm long, 1.5–5.4 mm wide, bracts numerous, linear-lanceolate, abaxially puberulent, margin ciliate</td><td rowspan="1" colspan="1">Peduncles 1.0–1.5 mm long, receptacle conspicuous or inconspicuous, elliptic, 6 mm long, 3 mm wide, bracts ca. 10, triangular or narrow-triangular, 1.5 mm long, 0.7–3.0 mm wide, ciliolate, abaxially strigulose</td><td rowspan="1" colspan="1">Peduncles 1.0–3.5 mm long, receptacle sub-rectangular, 5–7 mm long, indehiscent or bisected. Bracts 50 or more, triangular or narrow-triangular, 0.8–1.2 mm long, densely ciliate.</td><td rowspan="1" colspan="1">Peduncles 0.7 mm long, receptacle sub-rectangular, ca. 1.5 mm long and broad. Bracts ca. 17, 2-seriate, broad-ovoid to ovoid, 0.6–1.2 mm long, female flower sessile, ovary ellipsoidal.</td><td rowspan="1" colspan="1">Inflorescence sessile. Receptacle sub-orbicular, 1 mm in diam. Bracts 6, narrow-ovoid, 2.5 mm long</td><td rowspan="1" colspan="1">Peduncles short and robust, receptacle small. Bracts 8, broad-ovoid, 0.2–0.4 mm long. Bracts missing, ovary subglobose, 0.15 mm long.</td></tr><tr><td rowspan="1" colspan="1">Achenes</td><td rowspan="1" colspan="1">Sessile, ovoid, ca. 0.35–0.40 mm long, longitudinally 4(–5)-ribbed and tuberculate</td><td rowspan="1" colspan="1">Pedicel short, narrow-ovoid, 1.0–1.5 mm long, densely tuberculate, so metimes with numerous short lines.</td><td rowspan="1" colspan="1">Pedicel short, elliptic-ovate, 0.6–0.8 mm long, longitudinally 8-ribbed</td><td rowspan="1" colspan="1">Unknown</td><td rowspan="1" colspan="1">Unknown</td><td rowspan="1" colspan="1">Unknown</td></tr><tr><td rowspan="1" colspan="1">Tepals</td><td rowspan="1" colspan="1">Absent</td><td rowspan="1" colspan="1">Ca. 1 mm long</td><td rowspan="1" colspan="1">Absent</td><td rowspan="1" colspan="1">Absent</td><td rowspan="1" colspan="1">Absent</td><td rowspan="1" colspan="1">Absent</td></tr></tbody></table></table-wrap></tp:treatment-sec><ref-list><ref id="B8"><mixed-citation xmlns:xlink="http://www.w3.org/1999/xlink" xlink:type="simple"><person-group><name name-style="western"><surname>Wang</surname><given-names>WT</given-names></name></person-group> (<year>2013</year>) <article-title>Five new series, eleven new species, and one new variety of <italic><tp:taxon-name><tp:taxon-name-part taxon-name-part-type="genus">Elatostema</tp:taxon-name-part></tp:taxon-name></italic> (<tp:taxon-name><tp:taxon-name-part taxon-name-part-type="family">Urticaceae</tp:taxon-name-part></tp:taxon-name>) from China.</article-title><source>Journal of Systematics and Evolution</source><volume>51</volume>(<issue>2</issue>): <fpage>225</fpage>–<lpage>228</lpage>. <ext-link xlink:type="simple" ext-link-type="doi" xlink:href="10.1111/jse.12008_3">https://doi.org/10.1111/jse.12008_3</ext-link></mixed-citation></ref><ref id="B6"><mixed-citation xmlns:xlink="http://www.w3.org/1999/xlink" xlink:type="simple"><person-group><name name-style="western"><surname>Wang</surname><given-names>WT</given-names></name></person-group> (<year>1980</year>) <article-title>Classificatio specierum sinicarum <italic><tp:taxon-name><tp:taxon-name-part taxon-name-part-type="genus">Elatostematis</tp:taxon-name-part></tp:taxon-name></italic> (<tp:taxon-name><tp:taxon-name-part taxon-name-part-type="family">Urticaceae</tp:taxon-name-part></tp:taxon-name>).</article-title><source>Bulletin of Botanical Laboratory of North-Eastern Forestry Institute</source><volume>7</volume>: <fpage>1</fpage>–<lpage>96</lpage>. <ext-link xlink:type="simple" ext-link-type="uri" xlink:href="https://kns.cnki.net/kcms/detail/detail.aspx?dbcode=CJFD%26dbname=CJFD7984%26filename=MBZW198002000%26v=7OWzEuHRbOu%25mmd2BLQz9iy12OflJtAMh8Xq2RSh39nxP06zEhlhEvtIZBT4ZYl1dmTuK">https://kns.cnki.net/kcms/detail/detail.aspx?dbcode=CJFD&amp;dbname=CJFD7984&amp;filename=MBZW198002000&amp;v=7OWzEuHRbOu%25mmd2BLQz9iy12OflJtAMh8Xq2RSh39nxP06zEhlhEvtIZBT4ZYl1dmTuK</ext-link></mixed-citation></ref><ref id="B7"><mixed-citation xmlns:xlink="http://www.w3.org/1999/xlink" xlink:type="simple"><person-group><name name-style="western"><surname>Wang</surname><given-names>WT</given-names></name></person-group> (<year>1984</year>) <article-title>Two new species of <italic><tp:taxon-name><tp:taxon-name-part taxon-name-part-type="genus">Elatostema</tp:taxon-name-part></tp:taxon-name></italic> (<tp:taxon-name><tp:taxon-name-part taxon-name-part-type="family">Urticaceae</tp:taxon-name-part></tp:taxon-name>) from Sichuan.</article-title><source>Bulletin of Botanical Research</source><volume>4</volume>(<issue>3</issue>): <fpage>113</fpage>–<lpage>117</lpage>. <ext-link xlink:type="simple" ext-link-type="uri" xlink:href="https://kns.cnki.net/kcms/detail/detail.aspx?dbcode=CJFD%26dbname=CJFD7984%26filename=MBZW198403005%26v=YzzZezwlKj7nj%25mmd2F5YrRYgQo857jEv69aSCDfUL%25mmd2Bg9%25mmd2BYf1R2OuOy9rYKzr2wSoxpNV">https://kns.cnki.net/kcms/detail/detail.aspx?dbcode=CJFD&amp;dbname=CJFD7984&amp;filename=MBZW198403005&amp;v=YzzZezwlKj7nj%25mmd2F5YrRYgQo857jEv69aSCDfUL%25mmd2Bg9%25mmd2BYf1R2OuOy9rYKzr2wSoxpNV</ext-link></mixed-citation></ref><ref id="B4"><mixed-citation xmlns:xlink="http://www.w3.org/1999/xlink" xlink:type="simple"><institution xlink:type="simple">IUCN</institution> (<year>2019</year>) Guidelines for Using the IUCN Red List Categories and Criteria. Version 14. Prepared by the Standards and Petitions Subcommittee. <ext-link xlink:type="simple" ext-link-type="uri" xlink:href="http://www.iucnredlist.org/documents/RedListGuidelines.pdf">http://www.iucnredlist.org/documents/RedListGuidelines.pdf</ext-link></mixed-citation></ref></ref-list></tp:taxon-treatment>
